# Supplementary material for: The Impact of Social Support on Postoperative Recovery in Retinal Detachment Surgery
Source: Medicina (Kaunas). 2025 Feb 5;61(2):273. doi: 10.3390/medicina61020273 (PMC11857662; doi:10.3390/medicina61020273)
Supplement: Supplementary file 1 [file medicina-61-00273-s001.zip]

Archive with 1 entries (1 files):
- medicina-3390630-supplementary.pdf
